# Supplementary material for: Digital Assessment of Metacognition Across the Psychosis Continuum: Measures, Validity, and Clinical Integration—A Scoping Review
Source: Medicina (Kaunas). 2026 Apr 7;62(4):704. doi: 10.3390/medicina62040704 (PMC13117360; doi:10.3390/medicina62040704)
Supplement: Supplementary file 1 [file medicina-62-00704-s001.zip]

Archive with 1 entries (1 files):
- medicina-4225816-supplementary.pdf
